# Supplementary material for: Early life exposure to broccoli sprouts confers stronger protection against enterocolitis development in an immunological mouse model of inflammatory bowel disease
Source: mSystems. 2023 Nov 9;8(6):e00688-23. doi: 10.1128/msystems.00688-23 (PMC10734470; doi:10.1128/msystems.00688-23)
Supplement: IL10 mouse R code — The R code that was used to clean, visualize, and statistically analyze the bacterial community sequencing data presented. [file msystems.00688-23-s0001.txt]

#IL10 mouse R code. The R code that was used to clean, visualize, and statistically analyze the bacterial community sequencing data presented.

# Introduction -----------------------------
# This script for processing 16S rRNA gene V3-V5 amplicon sequencing data.  It is tailored for the IL10 2021 mouse gut project from the Ishaq and Li labs, University of Maine, and created by Lola Holcomb and Sue Ishaq. There are 84 samples in this dataset, including negative controls. The Forward and Reverse reads are available through NCBI BioProject Accession PRJNA909836.

## Install packages into R -----------------------------
# 'Packages' are expansion packs.  They are packets of code specific to certain commands, and need to be downloaded locally (to the machine running R) prior to using them. You only need to do this once when you download R, not at each session. Packages need to be updated periodically, and re-downloaded when you install new versions of R. Install these one at a time in case there are any screen prompts. 

install.packages("BiocManager") # installation manager package to help you download/install other packages
BiocManager::install("dada2", force=TRUE) #the data analysis program, more info here: https://benjjneb.github.io/dada2/dada-installation.html
BiocManager::install('phyloseq') #the data interpretation program
install.packages("vegan") # statistical package
install.packages("ape") # reading, writing, plotting, and manipulating phylogenetic trees
install.packages("plyr")  # data manipulation and a dependancy of dplyr
install.packages("dplyr") # data manipulation 
install.packages("lme4") # linear mixed models
install.packages("lmerTest") # and permutational capacity to go along with it
install.packages("emmeans")
install.packages("permute") # permutational capacity
install.packages("randomForest") # random forest feature selection
install.packages("rfPermute") # random forest with permutational capacity
install.packages("ggplot2") # graphics package 
install.packages("RColorBrewer") # graphics color customization

# Set directory and load packages (EACH SESSION)-----------------------

# Set working directory (wd) to be the folder you want R to look for and save files. Set this every session.
setwd('') # CHANGE ME

# Load the 'packages' (expansion packs) as 'libraries' each time you open a new R session.
library(dada2); packageVersion('dada2')
library(phyloseq); packageVersion("phyloseq")
library(vegan)
library(ape); packageVersion("ape")
library(plyr)
library(dplyr)
library(lme4)
library(lmerTest)
library(emmeans)
library(permute)
library(randomForest)
library(rfPermute)
library(ggplot2)
library(RColorBrewer)

# Load raw data ---------------------------

# This dataset contains 2 sequencing batches, as 40 samples failed sequencing and were redone. There are 203 total samples in the project, including 10 negative controls. Sequencing batch 1 was done with paired reads each 250 b long and contains 165 samples, and batch 2 was done with paired reads 300 b long and contains 41. Sequencing files which contained <1000kb were discarded as these contained too little data to meaningfully process.

# 1. Specify the folder path to the raw (unfiltered) sequence files by assigning the folder path to a variable.  Use fastq.qz (preferred) or fastq formats.  For organization, I keep forwards (R1) and reverses (R2) in separate folders. If you have  "Undetermined" sequence files, remove this from the folder - these are sequences that your sequencer could not identify the barcode and assign it to a sample.
path_raw_F <- '~/raw_Forward' # CHANGE ME
path_raw_R <- '~/raw_Reverse' # CHANGE ME

# 2. Specify what file names (fastq files) to look for in that folder based on the type of file extension. As written, this looks for only zipped (gz) files.
fnFs1 <- sort(list.files(path_raw_F, pattern="_F.fastq.gz", full.names = TRUE))
fnRs1 <- sort(list.files(path_raw_R, pattern="_R.fastq.gz", full.names = TRUE))

fnFs2 <- sort(list.files(path_raw_F, pattern="_R1_001.fastq.gz", full.names = TRUE)) # batch 2
fnRs2 <- sort(list.files(path_raw_R, pattern="_R2_001.fastq.gz", full.names = TRUE)) # batch 2

# 3. Pull the sample names by reading the forward read file names, cutting it, and taking the sample name chunk.
sample.names1 <- sapply(strsplit(basename(fnFs1), '_'), `[`, 1)
sample.names2 <- sapply(strsplit(basename(fnFs2), '_'), `[`, 1) # CHANGE ME. As written, assumes filename = samplename_XXX.fastq.gz, splits the string based on the first "_" it finds, and takes chunk 1

# 4. Assign the sample names to the list of Read 1 forward fastq files
names(fnFs1) <- sample.names1 
names(fnFs2) <- sample.names2

# Check sequence quality ---------------------------
# Typically in paired-end datasets, R1 (forward reads) looks great and R2 (reverse reads) less so. It may be better to use only R1 rather than merge and trim off a lot of R2.

plotQualityProfile(fnFs1, aggregate=T)
plotQualityProfile(fnFs2, aggregate=T)
plotQualityProfile(fnRs1, aggregate=T)
plotQualityProfile(fnRs2, aggregate=T)

# Filter and trim raw sequences ---------------------------
# Filer your sequences and trim sequence length based on various parameters.  There are two ways to do this, on the Forward, R1 reads only (they tend to be better quality than Reverse, R2s), or you can do it on Forward/Reverse at the same time with the intent to merge them together into contigs later.


# 2. Specify the folder path (or paths if you used R1 + R2 to Filter and Trim) to send filtered files.
path_filt_F1 <- '~/filtered_F_batch1' # CHANGE ME
path_filt_F2 <- '~/filtered_F_batch2' # CHANGE ME
path_filt_R1 <- '~/filtered_R_batch1' # CHANGE ME
path_filt_R2 <- '~/filtered_R_batch2' # CHANGE ME

# specify where to send the filtered files, and name them "samplename_F_filt.fastq.qz
filtFs1 <- file.path(path_filt_F1, paste0(sample.names1, "_F_batch1_filt.fastq.gz"))
filtFs2 <- file.path(path_filt_F2, paste0(sample.names2, "_R_batch2_filt.fastq.gz"))
filtRs1 <- file.path(path_filt_R1, paste0(sample.names1, "_F_batch1_filt.fastq.gz"))
filtRs2 <- file.path(path_filt_R2, paste0(sample.names2, "_R_batch2_filt.fastq.gz"))


# Filter that sample pair and output as new same names	  
filtoutput1 <- filterAndTrim( # filter command
  fnFs1, filtFs1, fnRs1, filtRs1,
  trimLeft=c(15, 15), # cuts off the first XX bases 
  trimRight=c(20,20),
  truncQ=2,
  maxEE=c(2,3), # The maxEE parameter sets the maximum number of expected errors allowed 
  maxN= 0, # max number of ambiguous bases (N) allowed, DADA2 doesn't allow any!!
  rm.phix=TRUE, # remove any PhiX DNA (used as positive control)
  verbose=TRUE,
  matchIDs = TRUE) # verbose = print to screen

saveRDS(filtoutput1, "filtered_output_IL10_batch1.RDS") # Save the filtered variable for sample totals.  
  # Your filtered files are already saved, this saves the summary R item to work with later 
  # without filtering again so you can track read numbers at each step.

dim(filtoutput1)


# Filter that sample pair and output as new same names	  
filtoutput2 <- filterAndTrim( # filter command
  fnFs2, filtFs2, fnRs2, filtRs2,
  trimLeft=c(15, 15), # cuts off the first XX bases 
  trimRight=c(20,20),
  truncQ=2,
  maxEE=c(2,3), # The maxEE parameter sets the maximum number of expected errors allowed 
  maxN= 0, # max number of ambiguous bases (N) allowed, DADA2 doesn't allow any!!
  rm.phix=TRUE, # remove any PhiX DNA (used as positive control)
  verbose=TRUE,
  matchIDs = TRUE) # verbose = print to screen

saveRDS(filtoutput2, "filtered_output_IL10_batch2.RDS") # Save the filtered variable for sample totals.  
# Your filtered files are already saved, this saves the summary R item to work with later 
# without filtering again so you can track read numbers at each step.

dim(filtoutput2)


# Learning error rates ---------------------------------------------------------------------------

# Set the seed for using random number generators  
  # Setting a seed means it can be reproduced because you start in the same place.
set.seed(1234) 

# 2. Set the names for Forward R1 filtered files
sample.names1 <- sapply(strsplit(basename(filtFs1), '_F_batch1_filt'), `[`, 1) # Assumes filename = samplename_XXX.fastq
names(filtFs1) <- sample.namesF1 
names(filtRs1) <- sample.namesF1

sample.names2 <- sapply(strsplit(basename(filtFs2), '_F_batch2_filt'), `[`, 1) # Assumes filename = samplename_XXX.fastq
names(filtFs2) <- sample.namesF2 
names(filtRs2) <- sample.namesF2

# 4. Learn the error rates from your sequencing run. Some error is inherent to sequencing run, so this should be done on each run separately, and you can combine multiple datasets later at the sequence table step. Be sure to include controls or low quality samples for learning error. When using smaller datasets, DADA2 recommended nbases=1e6 reads, but for the big data workflow, it recommended nbases=2e6. Multithread = TRUE if you are using a mac that can handle it.
errF1 <- learnErrors(filtFs1, nbases = 1e6, multithread=FALSE, randomize=TRUE)
errF2 <- learnErrors(filtFs2, nbases = 1e6, multithread=FALSE, randomize=TRUE)
errR1 <- learnErrors(filtRs1, nbases = 1e6, multithread=FALSE, randomize=TRUE)
errR2 <- learnErrors(filtRs2, nbases = 1e6, multithread=FALSE, randomize=TRUE)

# 5. Save the error profiles to output files if you want them later
saveRDS(errF1, 'error_profile_F_mice_batch1.RDS')
saveRDS(errF2, 'error_profile_F_mice_batch2.RDS')
saveRDS(errR1, 'error_profile_R_mice_batch1.RDS')
saveRDS(errR2, 'error_profile_R_mice_batch2.RDS')
 
# DADA2 pick sequence variants ----------------------
# Do not pool different sequencing runs prior to this step as they have their own inherent error rates. Can set the error rate as a matrix that has already been learned, or learn now as selfConsist=TRUE

# 1. Sample inference of reads.  Dereplicates, picks sequence variants (SVs) using the previously made errF profile.
dadaFs1 <- dada(filtFs1, err=errF1, multithread=TRUE)
saveRDS(dadaFs1, "dadaFs_bactch1.RDS")

dadaFs2 <- dada(filtFs2, err=errF2, multithread=TRUE)
saveRDS(dadaFs2, "dadaFs_bactch2.RDS")

dadaRs1 <- dada(filtRs1, err=errR1, multithread=TRUE)
saveRDS(dadaRs1, "dadaRs_bactch1.RDS")

dadaRs2 <- dada(filtRs2, err=errR2, multithread=TRUE)
saveRDS(dadaRs2, "dadaRs_Dbactch2.RDS")

# 2. Construct a sequence table. 
mergers1 <- mergePairs(dadaFs1, filtFs1, dadaRs1, filtRs1, verbose=TRUE)
batch1_seqtab <- makeSequenceTable(mergers1)

mergers2 <- mergePairs(dadaFs2, filtFs2, dadaRs2, filtRs2, verbose=TRUE)
batch2_seqtab <- makeSequenceTable(mergers2)


# 3. Get the dimensions of your table, which is a great way to count how many samples are and SVs included.
dim(batch1_seqtab) 
dim(batch2_seqtab) 


# 4. Save the seqtab before you quit!
saveRDS(batch1_seqtab, '~/seqtab_batch1.rds') # batch 1
saveRDS(batch2_seqtab, '~/seqtab_batch2.rds') # batch 2 


# DADA2 Remove chimeras from seqtab ----------------------------	
# Chimeras are accidentally created sequences during lab protocols. Remove them.	

# 1. Remove chimeras. Leave the method as consensus. multithread processing can be used with mac or linux, and verbose means it will print results to the screen		
batch1_seqtab.nochim <- removeBimeraDenovo(batch1_seqtab, method="consensus", multithread=FALSE, verbose=TRUE) 

batch2_seqtab.nochim <- removeBimeraDenovo(batch2_seqtab, method="consensus", multithread=FALSE, verbose=TRUE) 

# 2. Check dimensions of your cleaned sequence table to see how many samples and sequences now remain.
dim(batch1_seqtab.nochim) 
dim(batch2_seqtab.nochim) 

# 3. Save your chimera-free sequence table.
saveRDS(batch1_seqtab.nochim, '~/seqtab.nochim_batch1.rds') # batch 1
saveRDS(batch2_seqtab.nochim, '~/seqtab.nochim_batch2.rds') # batch2


# Workflow verification steps --------------------------
# This section uses these packages. Hash them in and load them if they aren't already loaded.
require(tidyr)
library(ggplot2)

# 1. Track reads through the analysis here to see how many were lost at each QC step, in case you were too stringent. Only need to count F reads, even if you did paired F/R
getN <- function(x) sum(getUniques(x)) #set function to count the unique reads

# load the filtered output file if it isn't already in your environment
filtoutput1 <- readRDS("filtered_output_IL10_batch1.RDS") #CHANGE file name
filtoutput2 <- readRDS("filtered_output_IL10_batch2.RDS") #CHANGE file name

# 2. Load the metadata file that goes with your sequencing data so you can match factors to seq data. This uses a datatable made in Excel and saved as a .csv file
meta1 <- read.csv('~/IL10_batch1_QA_metadata.csv', # CHANGE file name
                  header = TRUE, # specifies that the top row is column names
                  row.names = 1) # row.names specifies which column to call the samples by (sample name)

meta2 <- read.csv('~/IL10_batch2_QA_metadata.csv', # CHANGE file name
                  header = TRUE, # specifies that the top row is column names
                  row.names = 1) # row.names specifies which column to call the samples by (sample name)


# 2.5 check the dimensions of the three data files you need for this to make sure the number of rows matches in each. If they do not, you may need to add/remove rows from your metadata file in case samples were removed/retained from your dataset.
# dim(filtoutput) # ___ rows
# dim(seqtab.nochim) # ___ rows
# dim(meta) # ___ rows

# If they don't match, check that you aren't missing any samples you should have. If you have too many in the meta file because some samples failed sequencing, you can select which ones to keep based on matching to the list of names in your seqtab
meta1_cleaned <- meta1[row.names(meta1) %in% row.names(batch1_seqtab.nochim), ]
meta2_cleaned <- meta2[row.names(meta2) %in% row.names(batch2_seqtab.nochim), ]

# 3. Bind columns from filtered output, # of seqs/sample from the no.chim seq table, and the treatment factor, all into a new variable
track1 <- cbind(filtoutput1, rowSums(batch1_seqtab.nochim), meta1_cleaned$Treatment) #CHANGE ME
track2 <- cbind(filtoutput2, rowSums(batch2_seqtab.nochim), meta2_cleaned$Treatment) #CHANGE ME

# 4. Assign column names to that new variable
colnames(track1) <- c("reads.in","filtered", "nonchimeras", "Treatment") # CHANGE ME
colnames(track2) <- c("reads.in","filtered", "nonchimeras", "Treatment") # CHANGE ME

# 5. Assign rownames for the samples in your new variable
rownames(track1) <- rownames(meta1_cleaned)
rownames(track2) <- rownames(meta2_cleaned)

# 6. Look at the header of that variable to check that it looks the way you want it.
head(track1)
head(track2)

# 7. Save the tracking variable and data as an R file
saveRDS(track1, 'tracked_seqs_IL10_batch1.RDS') #CHANGE file name 
saveRDS(track2, 'tracked_seqs_IL10_batch2.RDS') #CHANGE file name 

# 8. Plot all reads along the QC workflow
plotData1 <- as.data.frame(track1) %>% gather(type,totals, reads.in, filtered, nonchimeras)
plotData2 <- as.data.frame(track2) %>% gather(type,totals, reads.in, filtered, nonchimeras)


# plot with Sample_type along the X axis
ggplot(plotData1,aes(x=Treatment,y=as.numeric(totals))) + geom_point(aes(color=Treatment)) + #CHANGE Sample_type to be the factor you previously chose
  ylab("Sequences") + xlab("Treatment") + ggtitle("Tracked reads in IL10 sequencing batch1")

ggplot(plotData2,aes(x=Treatment,y=as.numeric(totals))) + geom_point(aes(color=Treatment)) + #CHANGE Sample_type to be the factor you previously chose
  ylab("Sequences") + xlab("Treatment") + ggtitle("Tracked reads in IL10 sequencing batch2")


# or, plot with QA stage along the X axis
ggplot(plotData1,aes(x=type,y=as.numeric(totals))) + geom_jitter(aes(color=Treatment)) + #CHANGE Sample_type to be the factor you previously chose
  ylab("Sequences") + xlab("QA stage") + ggtitle("Tracked reads in IL10 sequencing batch1")

ggplot(plotData2,aes(x=type,y=as.numeric(totals))) + geom_jitter(aes(color=Treatment), position = "jitter") + #CHANGE Sample_type to be the factor you previously chose
  ylab("Sequences") + xlab("QA stage") + ggtitle("Tracked reads in IL10 sequencing batch2")


# DADA2 assigning taxonomy from a reference database file  ---------------------------------
# Be sure to have a taxonomy database file downloaded from here: https://benjjneb.github.io/dada2/training.html. 
# The Silva file shown below is used for 16S rRNA (prokaryotes) and nicely formatted versions can be downloaded from the DADA2 website.

### Note: it is recommended to remove items from the R environment if they are not needed for this step, and to reduce other memory usage on the computer, before running the assign taxonomy steps on a laptop/desktop.

## assign taxonomy. this may be memory intensive, and may take a few hours on slow laptops.
all.taxa1 <- assignTaxonomy(batch1_seqtab.nochim, 
                            '~/silva_nr99_v138.1_train_set.fa.gz', # CHANGE file path
                            tryRC = TRUE,
                            minBoot = 75) 

saveRDS(all.taxa1, '~/taxa_silva_IL10_batch1.rds') #CHANGE ME

all.taxa.sp1 <- addSpecies(all.taxa1, 
                           '~/silva_species_assignment_v138.1.fa.gz', 
                           allowMultiple = FALSE, verbose = FALSE) #CHANGE file path


saveRDS(all.taxa.sp1, '~/taxa_silva_species_IL10_batch1.rds') #CHANGE ME


all.taxa2 <- assignTaxonomy(batch2_seqtab.nochim, 
                            '~/silva_nr99_v138.1_train_set.fa.gz', # CHANGE file path
                            tryRC = TRUE,
                            minBoot = 75) 

saveRDS(all.taxa2, '~/taxa_silva_IL10_batch2.rds') #CHANGE ME

all.taxa.sp2 <- addSpecies(all.taxa2, 
                           '~/silva_species_assignment_v138.1.fa.gz', 
                           allowMultiple = FALSE, verbose = FALSE) #CHANGE file path


saveRDS(all.taxa.sp2, '~/taxa_silva_species_IL10_batch2.rds') #CHANGE ME


# Combine into a phyloseq object -----

library(phyloseq)

## create a phyloseq object with all samples (merge later)
IL10_batch1 <- phyloseq(otu_table(batch1_seqtab.nochim, taxa_are_rows=FALSE), 
                       sample_data(meta1_cleaned),
                       tax_table(all.taxa.sp1))

IL10_batch1

saveRDS(IL10_batch1, 'IL10_uncleaned_phyloseq_object_batch1.RDS')


## create a phyloseq object with all samples (merge later)
IL10_batch2 <- phyloseq(otu_table(batch2_seqtab.nochim, taxa_are_rows=FALSE), 
                       sample_data(meta2_cleaned),
                       tax_table(all.taxa.sp2))

IL10_batch2

saveRDS(IL10_batch2, 'IL10_uncleaned_phyloseq_object_batch2.RDS')


IL10 <- merge_phyloseq(IL10_batch1, IL10_batch2)


# Removing contamination using negative controls-----------------------------------
### This section can only be accomplished if you have sequenced negative controls and/or DNA quantification data from when the pool was created.

# Dr. Ishaq's method: https://github.com/SueIshaq/Examples-DADA2-Phyloseq
# Dr. Ishaq's method creates vectors out of the SV table data for negative controls, and subtracts those SVs from the sample data.  Depending on the type of negative control, these are removed from the whole data set or from subsets of batches. Remove PCR and sampling materials negative control SVs fully from all samples, and remove extraction kit SVs fully from each dna_extraction_batch, respectively.


# Check the ordination for a batch effect
### PCOA of all samples per run	
IL10.ord <- ordinate(IL10, #calculate similarities
                     method ="PCoA", #ordination type
                     "jaccard", binary = TRUE) #similarity type. Jaccard is binary, Bray can be binary (unweighted) or not (weighted). Using Jaccard to see if rare species are included.


plot_ordination(IL10, IL10.ord, type="samples", color="DNA_extraction_batch", title="IL10 Before cleaning out negative controls")
# no real batch effect seen


# Subset out each DNA_extraction_batch
batch1 = subset_samples(IL10, DNA_extraction_batch == "1") #20 samples
batch2 = subset_samples(IL10, DNA_extraction_batch == "2") #20 samples
batch3 = subset_samples(IL10, DNA_extraction_batch == "3") #20 samples
batch4 = subset_samples(IL10, DNA_extraction_batch == "4") #24 samples

# Subset the controls and prune to be only those taxa
batch1_control = subset_samples(batch1, Treatment == "negative_control")
batch2_control = subset_samples(batch2, Treatment == "negative_control")
batch3_control = subset_samples(batch3, Treatment == "negative_control")
batch4_control = subset_samples(batch4, Treatment == "negative_control")

batch1_control <- prune_taxa(taxa_sums(batch1_control) > 0, batch1_control)
batch2_control <- prune_taxa(taxa_sums(batch2_control) > 0, batch2_control)
batch3_control <- prune_taxa(taxa_sums(batch3_control) > 0, batch3_control)
batch4_control <- prune_taxa(taxa_sums(batch4_control) > 0, batch4_control)

# Make the taxa names into a vector so you can remove them 
b1_control_vec <- as.vector(taxa_names(batch1_control))
b1_vec <- as.vector(taxa_names(batch1))
b1_keep <- setdiff(b1_vec, b1_control_vec)
# Then, use the keep vector for the prune taxa argument, because it wants the argument 
  # to be true (matching)
b1_clean <- prune_taxa(b1_keep, batch1)

# make the taxa names into a vector so you can remove them 
b2_control_vec <- as.vector(taxa_names(batch2_control))
b2_vec <- as.vector(taxa_names(batch2))
b2_keep <- setdiff(b2_vec, b2_control_vec)
b2_clean <- prune_taxa(b2_keep, batch2)

# make the taxa names into a vector so you can remove them 
b3_control_vec <- as.vector(taxa_names(batch3_control))
b3_vec <- as.vector(taxa_names(batch3))
b3_keep <- setdiff(b3_vec, b3_control_vec)
b3_clean <- prune_taxa(b3_keep, batch3)

# make the taxa names into a vector so you can remove them 
b4_control_vec <- as.vector(taxa_names(batch4_control))
b4_vec <- as.vector(taxa_names(batch4))
b4_keep <- setdiff(b4_vec, b4_control_vec)
b4_clean <- prune_taxa(b4_keep, batch4)

# Merge the phyloseq objects back together, then remove any blank taxa or samples

IL10_clean <- merge_phyloseq(b1_clean, b2_clean, b3_clean, b4_clean)
# Number of samples and SVs remaining:
  # OTU table: 23212 taxa and 84 samples
  # Sample data: 84 samples by 7 sample variables 
  # Taxonomy table: 23212 taxa by 6 taxonomic ranks 

# Clean out taxa/SV columns that are no longer present

IL10_clean <- prune_taxa(taxa_sums(IL10_clean) > 0, IL10_clean)
IL10_clean <- prune_samples(sample_sums(IL10_clean) > 0, IL10_clean)
  # 80 samples and 22805 SVs remaining

# Did it work? Check your ordination again... 

# PCoA of all samples per run	
IL10_clean.ord <- ordinate(IL10_clean, #calculate similarities
                           method ="PCoA", #ordination type
                           "jaccard", binary = TRUE) #similarity type


plot_ordination(IL10_clean, IL10_clean.ord, type="samples", color="DNA_extraction_batch", 
                title="After cleaning out negative controls")
  
  # Still no apparent batch effect

# Cleaning out unwanted taxa -----------------------------------------------------------------------

# Regardless of whether you included sequenced negative controls, you can remove taxa which 
  # are of no interest to you

# Clean out chloroplast and mitochondria. can also elect to remove other contaminating 
  # domains or kingdoms as needed

require(dplyr)

IL10_clean <- IL10_clean %>% subset_taxa(Kingdom == "Bacteria" & Family != "Mitochondria" & 
                                         Class != "Chloroplast") 
  # == means to keep that, or set as equal to it. 
  # != means not that (not matching) 
  # & adds more sections to this.

# Clean out taxa/SV columns that are no longer present
IL10_clean <- prune_taxa(taxa_sums(IL10_clean) > 0, IL10_clean)
IL10_clean <- prune_samples(sample_sums(IL10_clean) > 0, IL10_clean)

# Save your clean phyloseq object
saveRDS(IL10_clean, 'IL10_clean_phyloseq_object.RDS') 

# Rreload as necessary:
IL10_clean <- readRDS('IL10_clean_phyloseq_object.RDS')


# Rarefaction ----------------------------------------------
# To compare sequence data accurately, it is often necessary to rarefy/normalize SVs to even depth across all samples. Rarefaction is not subject to library effect sizes, and reportedly works best (compared to logUQ, CSS, DESeqVS, edgeR-TMM): https://microbiomejournal.biomedcentral.com/articles/10.1186/s40168-017-0237-y

# take a look at rowsums, or total sequences per sample
sort(rowSums(otu_table(IL10_all_clean)))
totals <- rowSums(otu_table(IL10_all_clean))
write.csv(totals, "IL10_all_cleaned_rowsums.csv")


# make a rarefaction curve to see if your samples have enough coverage. To make it prettier, check out this tutorial: https://fromthebottomoftheheap.net/2015/04/16/drawing-rarefaction-curves-with-custom-colours/
library(vegan)

IL10.rarecurve <- rarecurve(as.data.frame(otu_table(IL10_all_clean)), step = 20, cex=0.5, label = FALSE) # step is major tick marks on x axis (x 1000), cex is text size, label is sample name

saveRDS(IL10.rarecurve, "IL10_all_clean_rarecurve.RDS")


IL10_all_clean.rar <- rarefy_even_depth(IL10_all_clean, 
                                       sample.size=12060, #SVs/sample you want. 5-10k is a good amount, more is better
                                       replace=FALSE, #sampling with or without replacement
                                       trimOTUs=TRUE, #remove SVs left empty (called OTUs here but really they are SVs) 
                                       rngseed=711, 
                                       verbose=TRUE)


# Save your cleaned, rarefied phyloseq object  
saveRDS(IL10_all_clean.rar, 'IL10_all_clean_rarefied_phyloseq_object.RDS')


# Pick up analysis here ---------

# reload as needed
IL10_all_clean <- readRDS('IL10_all_clean_unrarefied_phyloseq_object.RDS')

IL10_all_clean.rar <- readRDS('IL10_all_clean_rarefied_phyloseq_object.RDS')


# Alpha diversity graphics ----------------------------------------------------------------------

# Run or hash as necessary
IL10_clean.rar <- readRDS('IL10_clean_rarefied_phyloseq_object.RDS')

# Basic richness plot, modify this block as needed, make as a raincloud plot 
  # https://z3tt.github.io/Rainclouds/
library(ggplot2)
library(ggforce)
library(ggdist)
library(gghalves)
library(ggsignif)

# Optional, if you want factors to graph in a specific order, you can set that manually, 
  # and relabel them so they are more readable in the graph
sample_data(IL10_clean.rar)$Anatomical.location <- 
  factor(sample_data(IL10_clean.rar)$Anatomical.location, 
         levels=c("ileum", "cecum", "proximal_colon", "distal_colon"), 
         labels=c("ileum", "cecum", "proximal_colon", "distal_colon"))
        #CHANGE as needed
        # PC = proximal colon, DC = distal colon


sample_data(IL10_clean.rar)$Trial <- 
factor(sample_data(IL10_clean.rar)$Trial, 
         levels=c("1", "2"), 
         labels=c("Trial 1", "Trial 2"))

# Set colors for broccoli and control to standardize
group_colors <- c("#018571", "#F1B6DA") # Hex code colors

# Figure generation: Richness plot
plot_richness(IL10_clean.rar, 
              x="Treatment", 
              measures="Observed", #CHANGE as needed, whatever richness you want (Shannon
                                    # or Observed)
              title = NULL,
              color = "Treatment") + 
  theme_set(theme_minimal(base_size = 14)) + theme(axis.text.x = element_blank()) + 
  #geom_violin(trim=TRUE, aes(fill=Treatment)) + 
  #geom_boxplot(width = 0.1, aes(group=Treatment)) + 
  facet_grid(~Trial*Anatomical.location) + scale_fill_manual(values = group_colors) + scale_color_manual(values = group_colors) +
  ylab("Observed Bacterial Richness (SVs)") +
  xlab("Trial and Anatomical Location") + 
  labs(color = "Diet", fill = "Diet") + 
  ggdist::stat_halfeye(adjust = .5, width = .7, .width = 0, justification = -.2, point_colour = NA, aes(fill = Treatment)) +   geom_boxplot(width = .2, outlier.shape = NA) + 
  geom_point() +
  geom_signif(
    comparisons = list(c("broccoli", "control")),
    map_signif_level = TRUE)

# Note: significance added by wilcox test
# Only cecum differences were significant for both Observed and Shannon richness measures

# Diversity metrics statistics-------------------------------------------------------------------

# Phyloseq can measure and visualize alpha diversity: 
  # https://joey711.github.io/phyloseq/plot_richness-examples.html
# Phyloseq doesn't do stats or more complex graphs

# Use phyloseq to measure alpha diversity
IL10_clean.rar.rich <- estimate_richness(IL10_clean.rar, measure=c("Observed", "Shannon")) 
                                                # Change to whatever measures you want

# Measure evenness for each sample
IL10_clean.rar.even <- IL10_clean.rar.rich$Shannon/log(IL10_clean.rar.rich$Observed)

# Coerce to data.frame and add the metadata for these samples
IL10_clean.rar.sd = as(sample_data(IL10_clean.rar), "matrix")
IL10_clean.rar.sd = as.data.frame(IL10_clean.rar.sd)
IL10_clean.rar.rich.df <- cbind(IL10_clean.rar.rich, IL10_clean.rar.even, IL10_clean.rar.sd)

# Make a histogram to look at the shape of the data (bell curve? skew?). You can save this 
  # graph for your own benefit if you want.
hist(IL10_clean.rar.rich.df$Observed)
  # Skew to the left

# Want to know how much skew there is? Measure Kurtosis (a.k.a. tailedness)
library(PerformanceAnalytics)
kurtosis(IL10_clean.rar.rich.df$Observed)
# looking for whether +/- and if a large/small number

# My analysis: 
  # IL10 skew is -0.4130363

head(IL10_clean.rar.rich.df)

# Check the distribution of your data, which will change your approach
shapiro.test(IL10_clean.rar.rich.df$Shannon)
# My analysis:
  # W = 0.95012, p-value = 0.005061
  # Not normally distributed; p < 0.05

shapiro.test(IL10_clean.rar.rich.df$Observed)
# My:
  # W = 0.86662, p-value = 1.186e-06, not normal

shapiro.test(IL10_clean.rar.rich.df$IL10_clean.rar.even)
# My:
  # W = 0.89141, p-value = 9.775e-06, not normal

# --- If your alpha diversity is not normally distributed -------------------------------------------

library(lme4)
library(lmerTest)
library(emmeans)

# You can run each factor separately to find out if they are significant on their own. 
summary(lm(Observed ~ Treatment + Anatomical.location, data= IL10_clean.rar.rich.df))


summary(lm)
# Residuals:
#   Min       1Q   Median       3Q      Max 
# -205.387  -76.652   -7.387   55.041  244.430 
# 
# Coefficients:
#                                   Estimate Std. Error t value Pr(>|t|)    
# (Intercept)                         336.04      27.05  12.425  < 2e-16 ***
# Treatmentcontrol                    -90.77      24.12  -3.763 0.000345 ***
# Anatomical.locationdistal colon     -48.65      33.35  -1.459 0.149144    
# Anatomical.locationileum           -135.81      34.30  -3.960 0.000178 ***
# Anatomical.locationproximal colon   -49.69      34.30  -1.449 0.151808    
# ---
# Signif. codes:  0 ‘***’ 0.001 ‘**’ 0.01 ‘*’ 0.05 ‘.’ 0.1 ‘ ’ 1
# 
# Residual standard error: 104.1 on 70 degrees of freedom
# Multiple R-squared:  0.2915,	Adjusted R-squared:  0.251 
# F-statistic:   7.2 on 4 and 70 DF,  p-value: 6.475e-05

# MINE:

# Residuals:
#  Min      1Q    Median      3Q     Max 
# -197.80  -73.73  -16.99   58.11  236.61 

# Coefficients:
#                                   Estimate Std. Error t value Pr(>|t|)    
# (Intercept)                         341.58      27.20  12.560  < 2e-16 ***
# Treatmentcontrol                    -90.10      24.25  -3.715 0.000405 ***
# Anatomical.locationdistal colon     -54.78      33.54  -1.633 0.106908    
# Anatomical.locationileum           -136.59      34.49  -3.961 0.000178 ***
# Anatomical.locationproximal colon   -51.09      34.49  -1.481 0.142976    
# ---
# Signif. codes:  0 ‘***’ 0.001 ‘**’ 0.01 ‘*’ 0.05 ‘.’ 0.1 ‘ ’ 1

# Residual standard error: 104.7 on 70 degrees of freedom
# Multiple R-squared:  0.288,	Adjusted R-squared:  0.2473 
# F-statistic: 7.078 on 4 and 70 DF,  p-value: 7.612e-05

# Making heatmaps ------------------------------------------------------------------------------

# Follow the tutorial to make prettier versions in phyloseq: 
  # https://joey711.github.io/phyloseq/plot_heatmap-examples.html

plot_heatmap(IL10_clean.rar, fill="Phylum") + theme(legend.position = "none", 
                                                    axis.text.y = element_blank()) + 
              facet_grid(.~Anatomical.location*Treatment*Trial, space = "free", scales = "free") + 
               ylab("Sequence variant (SV)")


# Making barplots -------------------------------------------------------------------------------

# Can add ggplot components to make it pretty
plot_bar(IL10_clean.rar, fill="Phylum") # Don't recommend using genus here, it can cause a crash

# Agglomerate SVs by taxa level to get rid of all the black lines on the graph. 
  # This can be done for any level of taxonomy
IL10_clean.rar.glom = tax_glom(IL10_clean.rar, "Genus")

# WARNING: if you group along the x-axis, phyloseq just stacks sequence counts, 
  # It DOES NOT calculate show average for that group
plot_bar(IL10_clean.rar.glom, fill="Genus")

# Example for Family
IL10_clean.rar.glom = tax_glom(IL10_clean.rar, "Family")

plot_bar(IL10_clean.rar.glom, fill="Family")
        
# Make a stacked 100% bar chart in phyloseq
IL10_clean.rar.stacked = transform_sample_counts(IL10_clean.rar, function(x) x / sum(x) )
IL10_clean.rar.stacked = tax_glom(IL10_clean.rar.stacked, "Phylum") # Get rid of low abundance SVs
plot_bar(IL10_clean.rar.stacked, fill="Phylum") 

# To filter by abundance and pool low abundance groups: 
  # https://github.com/joey711/phyloseq/issues/901

# Turn all OTUs into phylum counts
glom <- tax_glom(IL10_clean.rar, taxrank = 'Phylum')
glom # should list taxa as phyla
data <- psmelt(glom) # create dataframe from phyloseq object
data$Phylum <- as.character(data$Phylum) # convert to character

# Simple way to rename phyla with < 1% abundance
data$Phylum[data$Abundance < 0.01] <- "< 1% abund."

# Group dataframe by Phylum, calculate median rel. abundance
medians <- ddply(data, ~Phylum, function(x) c(median=median(x$Abundance)))

# Find Phyla whose rel. abund. is less than 1%
remainder <- medians[medians$median <= 0.01,]$Phylum

data[data$Phylum %in% remainder,]$Phylum <- "Phyla < 1% abund."

# Rename phyla with < 1% relative abundance
data$Phylum[data$Abundance < 0.01] <- "Phyla < 1% abund."

# Plot with condensed phyla into "< 1% abund" category
p <- ggplot(data=data, aes(x=Sample, y=Abundance, fill=Phylum))
p + geom_bar(aes(), stat="identity", position="stack") +
  scale_fill_manual(values = c("darkblue", "darkgoldenrod1", "darkseagreen", "darkorchid", "darkolivegreen1", 
                               "lightskyblue", "darkgreen", "deeppink", "khaki2", "firebrick", "brown1", 
                               "darkorange1", "cyan1", "royalblue4", "darksalmon", "darkblue",
                               "royalblue4", "dodgerblue3", "steelblue1", "lightskyblue", "darkseagreen", 
                               "darkgoldenrod1", "darkseagreen", "darkorchid", "darkolivegreen1", "brown1", 
                               "darkorange1", "cyan1", "darkgrey")) +
  theme(legend.position="bottom") + guides(fill=guide_legend(nrow=5))

# Core community members / Core genera  --------------------------------------------------------------

# Code from this website: https://microbiome.github.io/tutorials/CoremicrobiotaAmplicon.html

# Load libraries as needed
library(BiocManager)
BiocManager::install("microbiome")
library(dplyr)
library(microbiome)
library(phyloseq)

# grab the taxonomy to clean up first
tax.df <- data.frame(tax_table(IL10_clean.rar), stringsAsFactors=FALSE)

## if the Genus is empty, replace with the Family
tax.df$Genus[is.na(tax.df$Genus)] <- tax.df$Family[is.na(tax.df$Genus)]

# put the new taxa back in
tax_table(IL10_clean.rar) <- as.matrix(tax.df)

# check it worked
as.data.frame(tax_table(IL10_clean.rar))$Genus

#calculate compositional version of the data (relative abundances)
core_biomeW.rel <- microbiome::transform(IL10_clean.rar, "compositional") #CHANGE ME to your phyloseq object

IL10_con2 <- subset_samples(IL10_clean.rar, Trial == "Trial 2" & Treatment == "control")

IL10_broc2 <- subset_samples(IL10_clean.rar, Trial == "Trial 2" & Treatment == "broccoli")

# --- FOR CONTROL GROUP ------

# Calculate compositional version of the data (relative abundances)
core_biomeW.rel_con <- microbiome::transform(IL10_con, "compositional") 
#CHANGE to your phyloseq object

# This returns the taxa that exceed the given prevalence and minimum abundance detection 
# thresholds. Set your preferred thresholds.
core_taxa_standardW <- core_members(core_biomeW.rel_con, detection = 1/1000, prevalence = 70/100) 
#CHANGE as necessary

# A full phyloseq object of the core microbiota at those limits is obtained as follows:
phylo.coreW <- core(core_biomeW.rel_con, detection = 1/1000, prevalence = .7)

# Retrieve the associated taxa names from the phyloseq object and add it to what you just made
core.taxaW <- taxa(phylo.coreW)
class(core.taxaW)

# Get the taxonomy data and assign it to what you just made
tax.matW <- tax_table(phylo.coreW)
tax.dfW <- as.data.frame(tax.matW)

# Add the SVs to last column of what you just made
tax.dfW$SV <- rownames(tax.dfW)

# Write down how many taxa are shared between these samples:
# There are 2 SVs in tax.dfW that share Kingdom thru Order, but differ at Family level

# Select taxonomy of only those OTUs that are core members based on the thresholds used
core.taxa.classW.con <- dplyr::filter(tax.dfW, rownames(tax.dfW) %in% core.taxaW)
knitr::kable(head(core.taxa.classW.con))

# Save the list so you can access later, can report just the list
write.csv(core.taxa.classW.con, "~/core.taxa.example.csv")

# Graph the abundance of those shared taxa, here are some examples: 
# https://microbiome.github.io/tutorials/Core.html

# Aggregate the genera so we don't get a lot of lines separating all the SVs
plot.gen.con <- aggregate_taxa(core_biomeW.rel_con, "Genus")

# --- FOR BROCCOLI GROUP -----

# Calculate compositional version of the data (relative abundances)
core_biomeW.rel_broc <- microbiome::transform(IL10_broc, "compositional") 
  #CHANGE to your phyloseq object

# This returns the taxa that exceed the given prevalence and minimum abundance detection 
  # thresholds. Set your preferred thresholds.
core_taxa_standardW <- core_members(core_biomeW.rel_broc, detection = 1/1000, prevalence = 70/100) 
  #CHANGE as necessary

# A full phyloseq object of the core microbiota at those limits is obtained as follows:
phylo.coreW <- core(core_biomeW.rel_broc, detection = 1/1000, prevalence = .7)

# Retrieve the associated taxa names from the phyloseq object and add it to what you just made
core.taxaW <- taxa(phylo.coreW)
class(core.taxaW)

# Get the taxonomy data and assign it to what you just made
tax.matW <- tax_table(phylo.coreW)
tax.dfW <- as.data.frame(tax.matW)

# Add the SVs to last column of what you just made
tax.dfW$SV <- rownames(tax.dfW)

# Write down how many taxa are shared between these samples:
  # There are 2 SVs in tax.dfW that share Kingdom thru Order, but differ at Family level

# Select taxonomy of only those OTUs that are core members based on the thresholds used
core.taxa.classW.broc <- dplyr::filter(tax.dfW, rownames(tax.dfW) %in% core.taxaW)
knitr::kable(head(core.taxa.classW.broc))

# Save the list so you can access later, can report just the list
write.csv(core.taxa.classW.broc, "~/core.taxa.example.csv")

# Graph the abundance of those shared taxa, here are some examples: 
  # https://microbiome.github.io/tutorials/Core.html

# Aggregate the genera so we don't get a lot of lines separating all the SVs
plot.gen.broc <- aggregate_taxa(core_biomeW.rel_broc, "Genus")

# --- INCLUDE ANATOMICAL LOCATION OR TRIAL DATA -----
# ------- CONTROL --------

IL10_con <- subset_samples(IL10_clean.rar, Treatment == "control" & Trial == "1") 
  # change anatomical location or trial as necessary

# Calculate compositional version of the data (relative abundances)
core_biomeW.rel_con2 <- microbiome::transform(IL10_con2, "compositional") 
#CHANGE to your phyloseq object

# This returns the taxa that exceed the given prevalence and minimum abundance detection 
# thresholds. Set your preferred thresholds.
core_taxa_standardW <- core_members(core_biomeW.rel_con2, detection = 1/1000, prevalence = 70/100) 
#CHANGE as necessary

# A full phyloseq object of the core microbiota at those limits is obtained as follows:
phylo.coreW <- core_members(core_biomeW.rel_con2, detection = 1/1000, prevalence = .7)

# Retrieve the associated taxa names from the phyloseq object and add it to what you just made
core.taxaW <- taxa(phylo.coreW)
class(core.taxaW)

# Get the taxonomy data and assign it to what you just made
tax.matW <- tax_table(phylo.coreW)
tax.dfW <- as.data.frame(tax.matW)

# Add the SVs to last column of what you just made
tax.dfW$SV <- rownames(tax.dfW)

# Write down how many taxa are shared between these samples:
# There are 2 SVs in tax.dfW that share Kingdom thru Order, but differ at Family level

# Select taxonomy of only those OTUs that are core members based on the thresholds used
core.taxa.classW.con2 <- dplyr::filter(tax.dfW, rownames(tax.dfW) %in% core.taxaW)
knitr::kable(head(core.taxa.classW.con2))

# Save the list so you can access later, can report just the list
write.csv(core.taxa.classW.con, "~/core.taxa.example.csv")

# Graph the abundance of those shared taxa, here are some examples: 
# https://microbiome.github.io/tutorials/Core.html

# Aggregate the genera so we don't get a lot of lines separating all the SVs
plot.gen.con2 <- aggregate_taxa(core_biomeW.rel_con2, "Genus")

# ------- BROCCOLI --------

IL10_broc <- subset_samples(IL10_clean.rar, Treatment == "broccoli" & Anatomical.location == "distal_colon")
  # change anatomical location as necessary

# Calculate compositional version of the data (relative abundances)
core_biomeW.rel_broc2 <- microbiome::transform(IL10_broc2, "compositional") 
#CHANGE to your phyloseq object

# This returns the taxa that exceed the given prevalence and minimum abundance detection 
# thresholds. Set your preferred thresholds.
core_taxa_standardW <- core_members(core_biomeW.rel_broc2, detection = 1/1000, prevalence = 70/100) 
#CHANGE as necessary

# A full phyloseq object of the core microbiota at those limits is obtained as follows:
phylo.coreW <- core_members(core_biomeW.rel_broc2, detection = 1/1000, prevalence = .7)

# Retrieve the associated taxa names from the phyloseq object and add it to what you just made
core.taxaW <- taxa(phylo.coreW)
class(core.taxaW)

# Get the taxonomy data and assign it to what you just made
tax.matW <- tax_table(phylo.coreW)
tax.dfW <- as.data.frame(tax.matW)

# Add the SVs to last column of what you just made
tax.dfW$SV <- rownames(tax.dfW)

# Write down how many taxa are shared between these samples:
# There are 2 SVs in tax.dfW that share Kingdom thru Order, but differ at Family level

# Select taxonomy of only those OTUs that are core members based on the thresholds used
core.taxa.classW.broc2 <- dplyr::filter(tax.dfW, rownames(tax.dfW) %in% core.taxaW)
knitr::kable(head(core.taxa.classW.broc2))

# Save the list so you can access later, can report just the list
write.csv(core.taxa.classW.broc, "~/core.taxa.example.csv")

# Graph the abundance of those shared taxa, here are some examples: 
# https://microbiome.github.io/tutorials/Core.html

# Aggregate the genera so we don't get a lot of lines separating all the SVs
plot.gen.broc2 <- aggregate_taxa(core_biomeW.rel_broc2, "Genus")


# ---- Now make figures ----

# Load libraries as needed
library(ggplot2)
library(RColorBrewer)
library(viridis)

prevalences <- seq(.05, 1, .05)
detections <- round(10^seq(log10(1e-4), log10(.2), length = 10), 3)

library(scales)

# For control diet
con2 <- plot_core(plot.gen.con2, 
                  plot.type = "heatmap", 
                  prevalences = prevalences, 
                  detections = detections, min.prevalence = .7) + #CHANGE min prevalence
  xlab("Detection Threshold (Relative Abundance (%))") + ylab("Bacterial SVs") +
  theme_minimal() + scale_fill_viridis() + ggtitle("Core Genera in Trial 2 Control Group")

# For broccoli
broc2 <- plot_core(plot.gen.broc2, 
                 plot.type = "heatmap", 
                 prevalences = prevalences, 
                 detections = detections, min.prevalence = .7) + #CHANGE min prevalence
  xlab("Detection Threshold (Relative Abundance (%))") + ylab("Bacterial SVs") +
  theme_minimal() + scale_fill_viridis() + ggtitle("Core Genera in Trial 2 Broccoli Group")

# Plot together
library(ggpubr)

ggarrange(con2,
          ggarrange(broc2, nrow=1, labels = c("B")),
          ncol = 2, labels ="A", common.legend = TRUE)


# Comparing changes in taxonomy ----------------------------------------------------------------
  # Feature Prediction (Differential Abundance) with Random Forest 
      # https://rpubs.com/michberr/randomforestmicrobe
      # https://www.stat.berkeley.edu/~breiman/RandomForests/cc_home.htm
      # https://www.rdocumentation.org/packages/randomForest/versions/4.6-12/topics/randomForest

library(phyloseq)
library(vegan)
library(plyr)
library(dplyr)
require(magrittr)
require(scales)
require(grid)
require(reshape2)
require(knitr)
library(randomForest)
library(rfPermute)
library(ggplot2)
library(RColorBrewer)

# Make a dataframe of training data with OTUs as column and samples as rows, which is the 
  # phyloseq OTU table
predictors <- otu_table(IL10_clean)

dim(predictors)
  # How many samples and SVs?
    # 80 samples, 16410 SVs

# Output phyloseq tax table as a dataframe to make it manipulable
tax.df <- data.frame(tax_table(IL10_clean), stringsAsFactors=FALSE)

# If the Genus is empty, replace with the Family
tax.df$Genus[is.na(tax.df$Genus)] <- tax.df$Family[is.na(tax.df$Genus)]

# Bind Genus and Species together
tax.df$Genus.species <- paste(tax.df$Genus, tax.df$Species)

# Set column of combined genus and species names as the column names for the predictors, 
  # replacing the full SV
colnames(predictors) <- tax.df$Genus.species

# Clean up some of the other taxa info
colnames(predictors) = gsub("_unclassified", "", colnames(predictors))
colnames(predictors) = gsub("_Intercertae_Sedis", "", colnames(predictors))
  # Intercertae Sedis means "uncertain placement" -- enigmatic taxa

# Start here when choosing factors, can reuse the above lines as needed. 
# One example for factorial data, and one for numeric data is provided. Select as needed.

# Make one column for our outcome/response variable. Choose which one applies to the thing 
  # you want to test, and then follow factorial or numeric through the rest of the code section.
response <- as.factor(sample_data(IL10_clean)$Treatment) #CHANGE as needed
response <- as.numeric(sample_data(IL10_clean)$Treatment) #CHANGE as needed

# Combine response and SVs into data frame
rf.data <- data.frame(response, predictors)

# Set seed for random number generation reproducibility
set.seed(2)

# Classify for factorial data
response.pf <- rfPermute(factor(response) ~ ., data = rf.data, na.action = na.omit, ntree= 500, 
                         nrep = 100) 
    # na.omit ignores NAs in data (not tolerated)
    # ntrees is how many forests to build 
    # nreps generates p-value


# Or this way for numeric data
response.pf <- rfPermute(as.numeric(response) ~. , data = rf.data, na.action = na.omit, 
                         ntree= 500, nrep = 100)

print(response.pf)
# Paste the print out here, especially the OOB error. 
  # 1-(Out-of-the-box error) = accuracy of your model

#                Type of random forest: classification 
# Number of trees: 500 
# No. of variables tried at each split: 128 
# No. of permutation replicates: 100 

#             broccoli control pct.correct LCI_0.95 UCI_0.95
# broccoli       21      19        52.5     36.1     68.5
# control         2      38        95.0     83.1     99.4
# Overall        NA      NA        73.8     62.7     83.0

# Grab which features were labeled "important"
imp <- importance(response.pf, scale = TRUE)

# Make a data frame with predictor names and their importance
imp.df <- data.frame(predictors = rownames(imp), imp) 

# For factorial data, grab only those features with p-value < 0.05
imp.sig <- subset(imp.df, MeanDecreaseAccuracy.pval <= 0.05) 
print(dim(imp.sig))
# How many SVs (sig features) were identified?
    # 98  9

# For numeric data, grab only those features with p-value < 0.05
imp.sig <- subset(imp.df, IncNodePurity.pval <= 0.05)
print(dim(imp.sig))
# CHANGE ME, how many SVs (sig features) were identified

# For factorial data, sort by importance amount
imp.sort <- arrange(imp.sig, desc(MeanDecreaseAccuracy))

# For numeric data, sort by importance amount
imp.sort <- arrange(imp.sig, desc(IncNodePurity))

# Create levels to the factor based on SV table
imp.sort$predictors <- factor(imp.sort$predictors, levels = imp.sort$predictors)

# Select the top so many predictors (more than 50 is a crowded graph)
imp.top <- imp.sort[1:50, ]

# Figure out what they are and name them, otherwise will just be named the full SV
otunames <- imp.top$predictors

# Grab the abundance data out of the otu_table and make a new data.frame, and add the 
  # taxa names back in
# Grab the column names from the otu table that match those in the forest set
pred.abun.colnum <- which(colnames(rf.data) %in% otunames)

# When you find a match, grab the abundance data
pred.abun <- rf.data[,sort(c(pred.abun.colnum))]

# Make this into a dataframe for manipulation
pred.abun.df <- data.frame(pred.abun, stringsAsFactors=FALSE)

# Use the row.names (sample names) from the phyloseq object to name the samples in your forest
row.names(pred.abun.df) <- row.names(sample_data(IL10_clean))

# Set color palette  
col.bro <- (rainbow(6))

# Add white to that color list
col.bro <- append(col.bro, "#ffffff", after = 6)

# Add some factors that you can use to make your graph pretty, as many as you want
pred.abun.df$Sample <- row.names(sample_data(IL10_clean)) # Always grab the sample names
pred.abun.df$Treatment <- sample_data(IL10_clean)$Treatment # CHANGE as needed
pred.abun.df$Anatomical.location <- sample_data(IL10_clean)$Anatomical.location
pred.abun.df$Trial <- sample_data(IL10_clean)$Trial

# Optional, if you want factors to graph in a specific order, you can set that manually, 
  # and relabel them so they are more readable in the graph
# pred.abun.df$Anatomical <- factor(pred.abun.df$Date, levels=c("21_Apr", "12_May", "01_Jun", "22_Jun", "25_Jul"), labels=c("21 Apr", "12 May", "01 Jun", "22 Jun", "25 Jul")) #CHANGE ME

# Reload these packages in this order, because sometimes the ddply function breaks
library(plyr)
library(dplyr)

# Melt and transform the data using ALL the factors you added
m <- melt(pred.abun.df, id.vars=c("Sample", "Treatment", "Anatomical.location", "Trial"))
m <- ddply(m, .(variable), transform, rescale = log(1 + value)) 
  #NOTE: may need to change it to as.numeric(value) if it tells you an error about 
    # non-binary operators. If you go to graph it and it doesn't recognize 'rescale', 
    # it means this piece failed.


col.bro <- hcl.colors(6, palette = "Blues 3")

# Adjusted plot for factorial data, recommend using sample ID as 'factor A'
ggplot(m, aes(as.factor(Sample), variable)) + 
  theme_bw() + 
  facet_grid(.~Treatment*Anatomical.location*Trial, space="free", scale="free") + #set up graph facets to separate out levels of FactorA
  geom_tile(aes(fill = rescale), color="gray") + #add the heatmap coloring 
  scale_fill_gradientn(colors = rev(col.bro), na.value = "white") + #use the preset color palette
  labs(fill="Log relative abundance") + #rename legend heading
  theme(legend.position = 'bottom',
        axis.text.x = element_text(angle = 0, size = 6),
        axis.ticks.x = element_line(size = 2),
        axis.text.y = element_text(size = 6)) +
  ylab('Predictor Taxa') +
  xlab('Sample') 


# Adjusted plot for numeric data, recommend using sample ID as 'factor A'
for_moist <-ggplot(m, aes(FactorA, variable)) + #can use as.factor(FactorA) if don't have consistent values across gradient and will cut out white space on x-axis
  theme_minimal() + 
  geom_tile(aes(fill = rescale), color="gray") + 
  scale_fill_gradientn(colors = rev(col.bro), na.value = 'white') + 
  labs(fill="Log relative abundance") +
  theme(legend.position = 'bottom', # could be none, top, right, left
        axis.text.x = element_text(angle = 0, size = 10),
        #axis.ticks.x = element_line(size = 2),
        axis.text.y = element_text(size = 10))+
  # scale_x_discrete(breaks=c(0,24.4, 50.3, 74.8, 98.3), labels=c("0" = "0", "24.4" ="25", "50.3" = "50", "74.8" = "75", "98.3" ="100")) + #optional, may want to add x-axis scale breaks
  ylab('Predictor Taxa') +
  xlab('Factor A') 

# Beta diversity ordinations ------------------------------------------------------------------
# Ordinations in phyloseq: https://joey711.github.io/phyloseq/plot_ordination-examples.html

# PCoA in phyloseq

EX.ord1 <- subset_samples(IL10_clean.rar, Trial == "Trial 1")

# Use phyloseq to calculate ordination for use in the plot
EX.ord1 <- ordinate(EX.ord1, #calculate similarities
                   method ="PCoA", #ordination type
                   "jaccard", binary = TRUE) #similarity type. 
         # Jaccard is binary, Bray can be binary (unweighted) or not (weighted) but is 
          # usually run as binary=FALSE.

install.packages("viridis")
library(viridis) # Add a cool color palette

plot_ordination(IL10_clean.rar, EX.ord1, type="samples") + #CHANGE ME
  geom_point(size=3, aes(color=as.factor(Treatment)) +
                  # resize the points based on a numeric factor, and make light/dark based on another factor
  theme_minimal()+
  scale_fill_manual(values = group_colors) + scale_color_manual(values = group_colors) + 
  stat_ellipse(aes(group=as.factor(Anatomical.location), linetype=as.factor(Anatomical.location))) + #add circles around a particular grouping, and make the circle lines different
  labs(color = "Diet", linetype = "Anatomical Location")) 


# begin/end indicates where on the color scale to use, H refers to 'turbo' color palette      
# rename the headers in the legend

Ex.ord_jac = phyloseq::distance(IL10_clean.rar, type="samples", "jaccard", binary=T) 
# Use that second ordination calculation style in adonis, basic permanova test using Adonis 
  # in vegan
adonis2(Ex.ord_jac ~ Treatment * Anatomical.location * Trial, as(sample_data(IL10_clean.rar), "data.frame"), 
        permutations=9999, na.action=na.omit)

# Paste the table it gives you:

  # Permutation test for adonis under reduced model
  # Terms added sequentially (first to last)
  # Permutation: free
  # Number of permutations: 9999

  #                                Df SumOfSqs    R2      F   Pr(>F)    
  # Treatment                      1    0.802 0.02453 1.8508 0.0002 ***
  # Anatomical.location            3    1.620 0.04951 1.2451 0.0019 ** 
  # Treatment:Anatomical.location  3    1.238 0.03784 0.9515 0.8055    
  # Residual                      67   29.050 0.88812                  
  # Total                         74   32.709 1.00000                  
  # ---
  # Signif. codes:  0 ‘***’ 0.001 ‘**’ 0.01 ‘*’ 0.05 ‘.’ 0.1 ‘ ’ 1

# Interpretation: The F-model/F statistic is a measure of importance 


# --- NMDS in phyloseq -----------------------------------------------------------------------------

# Use phyloseq to calculate ordination for use in the plot
IL10.ord <- ordinate(IL10_clean.rar, # calculate similarities
                     method ="NMDS", # ordination type
                     "jaccard", binary = TRUE) #similarity type. 

# Report the amount of stress at the end of the NMDS calculation, as it is typical to report 
  # that in your manuscript. >0.2 is not great, and >0.3 plot is meaningless

# Run 20 stress 0.1971109 
  # CHANGE as necessary

# Simple ordination
plot_ordination(IL10_clean.rar, IL10.ord, type="samples", color="Treatment", 
                shape = "Anatomical.location") 

plot_ordination(IL10_clean.rar, IL10.ord, type="samples", color="Trial") + geom_point(size=3)

# Fancy ordination
install.packages("viridis")
library(viridis) # Add a cool color palette

plot_ordination(IL10_clean.rar, IL10.ord, type="samples") + #CHANGE ME
  geom_point(size=3, aes(color=as.factor(Treatment), 
                         shape=as.factor(Anatomical.location))) + # resize the points based on a numeric factor, and make light/dark based on another factor
  theme_minimal()+
  scale_fill_manual(values = group_colors) + scale_color_manual(values = group_colors) + 
  stat_ellipse(aes(group=as.factor(Trial), linetype=as.factor(Trial))) + #add circles around a particular grouping, and make the circle lines different
  labs(color = "Diet", shape = "Anatomical Location", linetype = "Trial") 

# Use that  ordination calculation style in adonis, basic permanova test using Adonis in vegan
Ex.ord_jac = phyloseq::distance(IL10_clean.rar, type="samples", "jaccard", binary=T) 
adonis2(Ex.ord_jac ~ Treatment * Anatomical.location * Trial, as(sample_data(IL10_clean.rar), 
                                    "data.frame"), permutations=9999, na.action=na.omit)

# Permutation test for adonis under reduced model
# Terms added sequentially (first to last)
# Permutation: free
# Number of permutations: 9999

                               # Df SumOfSqs    R2      F   Pr(>F)    
# Treatment                      1    0.802 0.02453 1.8508 0.0001 ***
# Anatomical.location            3    1.620 0.04951 1.2451 0.0020 ** 
# Treatment:Anatomical.location  3    1.238 0.03784 0.9515 0.8038    
# Residual                      67   29.050 0.88812                  
# Total                         74   32.709 1.00000                  
# ---
# Signif. codes:  0 ‘***’ 0.001 ‘**’ 0.01 ‘*’ 0.05 ‘.’ 0.1 ‘ ’ 1

# Interpretation: The F-model/F statistic is a measure of importance

# More complicated permanova test using Adonis in vegan: SKIPPED ALL THIS

# If you want to add repeated sampling use this line
# ctrl <- with(as.data.frame(sample_data(IL10_clean.rar)), how(blocks = Plot, nperm = 999))

# adonis(EX.ord ~ FactorA * as.numeric(FactorB) * as.numeric(FactorC) * FactorD, 
  # data = as.data.frame(sample_data(IL10_clean.rar)), 
#       permutations = ctrl, #for repeated measures
#       strata = as.data.frame(sample_data(IL10_clean.rar))$Blocking_factor) #for replicates/blocks


# --- CCA in phyloseq -------------------------------------------

# Correspondence analysis, or optionally, constrained correspondence analysis 
  # (a.k.a. canonical correspondence analysis). 
# Hypothesis-based testing does not need normally distributed data, but if you have a lot of 
  # outliers you may want to consider adding a data transformation.

# First create a distance ordination. BE SURE THERE ARE NO NAs in your factorial data!!
bray_not_na <- phyloseq::distance(physeq = IL10_clean.rar, method = "bray") #CHANGE as necessary

cca_ord <- ordinate(
  physeq = IL10_clean.rar, #CHANGE 
  method = "CCA",
  distance = bray_not_na,
  formula = ~ Treatment + Anatomical.location + Trial,  # CHANGE factors
  # Condition(Full_Sample_Name) #CHANGE use for repeated measures
)

cca_ord
# Paste the output:

# Call: cca(formula = OTU ~ Treatment + Anatomical.location, data = data)

# Inertia Proportion Rank
# Total         18.05071    1.00000     
# Constrained    1.29175    0.07156    4
# Unconstrained 16.75895    0.92844   70
# Inertia is scaled Chi-square 

# Eigenvalues for constrained axes:
#  CCA1   CCA2   CCA3   CCA4 
# 0.5205 0.4356 0.1753 0.1604 

# Eigenvalues for unconstrained axes:
#  CA1    CA2    CA3    CA4    CA5    CA6    CA7    CA8 
# 0.8924 0.8269 0.8197 0.7925 0.7589 0.7090 0.6634 0.6293 
# (Showing 8 of 70 unconstrained eigenvalues)

# Anova of whole model
anova(cca_ord, permu=1000)
# Paste output:

# Model: cca(formula = OTU ~ Treatment + Anatomical.location, data = data)
#           Df  ChiSquare    F  Pr(>F)    
# Model     4    1.2918 1.3489  0.001 ***
# Residual 70   16.7590                  
# ---
# Signif. codes:  0 ‘***’ 0.001 ‘**’ 0.01 ‘*’ 0.05 ‘.’ 0.1 ‘ ’ 1

# Anova of the factors (terms) you specified
anova(cca_ord, by="terms", permu=1000)

# Permutation test for cca under reduced model
# Terms added sequentially (first to last)
# Permutation: free
# Number of permutations: 999

# Model: cca(formula = OTU ~ Treatment + Anatomical.location, data = data)
#                      Df  ChiSquare  F     Pr(>F)    
# Treatment            1    0.4460 1.8627  0.001 ***
# Anatomical.location  3    0.8458 1.1776  0.003 ** 
# Residual            70   16.7590                  
# ---
# Signif. codes:  0 ‘***’ 0.001 ‘**’ 0.01 ‘*’ 0.05 ‘.’ 0.1 ‘ ’ 1

# --- Redundancy analysis ---------------------------------------------------------------------

# First create a distance ordination. BE SURE THERE ARE NO NAs in your factorial data!!
bray_not_na <- phyloseq::distance(physeq = IL10_clean.rar, method = "bray")

rda_ord <- ordinate(
  physeq = IL10_clean.rar, #CHANGE
  method = "RDA",
  distance = bray_not_na,
  formula = ~ Treatment * Anatomical.location * Trial + Condition(Full_Sample_Name) # CHANGE, add factors
  # CHANGE, use for repeated measures
)

rda_ord
# Paste the output here

# Call: rda(formula = OTU ~ Treatment * Anatomical.location + Condition(Full_Sample_Name),
#          data = data)

#               Inertia    Proportion Rank
# Total         1.319e+07  1.000e+00     
# Conditional   3.568e+06  2.705e-01   15
# Constrained   1.171e+06  8.879e-02    6
# Unconstrained 8.449e+06  6.407e-01   53
# Inertia is variance 
# Some constraints or conditions were aliased because they were redundant

# Eigenvalues for constrained axes:
#  RDA1   RDA2   RDA3   RDA4   RDA5   RDA6 
# 624531 245371 151010  81746  47476  20921 

# Eigenvalues for unconstrained axes:
#  PC1     PC2     PC3     PC4     PC5     PC6     PC7     PC8 
# 1736902 1376270  864633  587511  435166  371396  313438  272477 
# (Showing 8 of 53 unconstrained eigenvalues)

# Anova of whole model
anova(rda_ord, permu=1000)
# Paste the output here:  

# Permutation test for rda under reduced model
# Permutation: free
# Number of permutations: 999

# Model: rda(formula = OTU ~ Treatment * Anatomical.location + Condition(Full_Sample_Name), 
          # data = data)
#           Df Variance  F      Pr(>F)  
# Model     6  1171055 1.2243  0.079 .
# Residual 53  8449406                
# ---
# Signif. codes:  0 ‘***’ 0.001 ‘**’ 0.01 ‘*’ 0.05 ‘.’ 0.1 ‘ ’ 1

# Anova of the factors (terms) you specified
anova(rda_ord, by="terms", permu=1000)
# Paste the output here:              

# Permutation test for rda under reduced model
# Terms added sequentially (first to last)
# Permutation: free
# Number of permutations: 999

# Model: rda(formula = OTU ~ Treatment * Anatomical.location + Condition(Full_Sample_Name), 
          # data = data)
#                               Df   Variance   F     Pr(>F)  
# Anatomical.location            3   716782   1.4987  0.019 *
# Treatment:Anatomical.location  3   454273   0.9498  0.561  
# Residual                      53  8449406                
# ---
# Signif. codes:  0 ‘***’ 0.001 ‘**’ 0.01 ‘*’ 0.05 ‘.’ 0.1 ‘ ’ 1

# RDA plot with Trial as a factor
IL10_clean.rar@sam_data[["Trial"]]<-as.factor(IL10_clean.rar@sam_data[["Trial"]])

# RDA plot with FACTORA in the model
# rda_plot <- plot_ordination(
#   physeq = IL10_clean.rar, #CHANGE 
#   ordination = rda_ord, 
#   color = "Trial", #CHANGE 
#   axes = c(1,2)) + 
#   theme_minimal() +
#   aes(shape = Treatment) + #CHANGE 
#   geom_point(aes(colour = Trial), size = 4) + #CHANGE 
#   geom_point(colour = "grey90", size = 1.5) 

# Simple plot --- 

plot_ordination(IL10_clean.rar, rda_ord, type="samples", color="Trial") + geom_point(size=3)

# Fancy plot ---
plot_ordination(IL10_clean.rar, rda_ord, type="samples") + #CHANGE ME
  geom_point(size=3, aes(color=as.factor(Treatment), 
                         shape=as.factor(Anatomical.location))) + # resize the points based on a numeric factor, and make light/dark based on another factor
  theme_minimal()+
  scale_fill_manual(values = group_colors) + scale_color_manual(values = group_colors) + 
  stat_ellipse(aes(group=as.factor(Trial), linetype=as.factor(Trial))) + #add circles around a particular grouping, and make the circle lines different
  labs(color = "Diet", shape = "Anatomical Location", linetype = "Trial") 

# Now add the environmental variables as arrows
arrowmat <- vegan::scores(rda_ord, display = "bp")

# Add labels, make a data.frame
arrowdf <- data.frame(labels = rownames(arrowmat), arrowmat)

# Define the arrow aesthetic mapping
arrow_map <- aes(xend = RDA1, 
                 yend = RDA2, 
                 x = 0, 
                 y = 0, 
                 shape = NULL, 
                 color = NULL, 
                 label = labels
)

label_map <- aes(x = 1.3 * RDA1, 
                 y = 1.3 * RDA2, 
                 shape = NULL, 
                 color = NULL, 
                 label = labels
)

arrowhead = arrow(length = unit(0.02, "npc"))


rda_plot + 
  geom_segment(
    mapping = arrow_map, 
    size = .5, 
    data = arrowdf, 
    color = "gray", 
    arrow = arrowhead
  ) + 
  geom_text(
    mapping = label_map, 
    size = 4,  
    data = arrowdf, 
    show.legend = FALSE
  ) 

# --- dbRDA in phyloseq -------------------------------------------
# Constrained Analysis of Principal Coordinates or distance-based RDA,

# First create a distance ordination. BE SURE THERE ARE NO NAs in your factorial data!!
bray_not_na <- phyloseq::distance(physeq = IL10_clean.rar, method = "bray")

cap_ord <- ordinate(
  physeq = IL10_clean.rar, #CHANGE
  method = "CAP",
  distance = bray_not_na,
  formula = ~ Treatment * Anatomical.location + Condition(Full_Sample_Name)
    # CHANGE, add factors
    #CHANGE, use for repeated measures
)

cap_ord
# Paste the output here

# Call: capscale(formula = distance ~ Treatment * Anatomical.location +
#                  Condition(Full_Sample_Name), data = data)

#               Inertia   Proportion  Rank
# Total         30.06387    1.00000     
# Conditional   11.43622    0.38040   15
# Constrained    2.88869    0.09608    6
# Unconstrained 16.12022    0.53620   53
# Imaginary     -0.38125   -0.01268   11

# Inertia is squared Bray distance 
# Some constraints or conditions were aliased because they were redundant

# Eigenvalues for constrained axes:
#   CAP1   CAP2   CAP3   CAP4   CAP5   CAP6 
# 1.5467 0.5954 0.2695 0.2377 0.1330 0.1064 

# Eigenvalues for unconstrained axes:
#   MDS1   MDS2   MDS3   MDS4   MDS5   MDS6   MDS7   MDS8 
# 1.9590 1.4507 1.1779 1.1270 1.0144 0.7274 0.6816 0.6310 
# (Showing 8 of 53 unconstrained eigenvalues)

# Anova of whole model
anova(cap_ord, permu=1000)
# Paste the output here    

# Permutation test for capscale under reduced model
# Permutation: free
# Number of permutations: 999

# Model: capscale(formula = distance ~ Treatment * Anatomical.location + 
          # Condition(Full_Sample_Name), data = data)

#           Df SumOfSqs  F P    r(>F)    
# Model     6   2.8887 1.5829  0.001 ***
# Residual 53  16.1202                  
# ---
# Signif. codes:  0 ‘***’ 0.001 ‘**’ 0.01 ‘*’ 0.05 ‘.’ 0.1 ‘ ’ 1

# Anova of the factors (terms) you specified
anova(cap_ord, by="terms", permu=1000)
# Paste the output here              

# Permutation test for capscale under reduced model
# Terms added sequentially (first to last)
# Permutation: free
# Number of permutations: 999

# Model: capscale(formula = distance ~ Treatment * Anatomical.location + 
    # Condition(Full_Sample_Name), data = data)
#                               Df  SumOfSqs    F     Pr(>F)    
# Anatomical.location            3   2.0253   2.2196  0.001 ***
# Treatment:Anatomical.location  3   0.8634   0.9462  0.600    
# Residual                      53  16.1202                  
# ---
# Signif. codes:  0 ‘***’ 0.001 ‘**’ 0.01 ‘*’ 0.05 ‘.’ 0.1 ‘ ’ 1

# CAP plot with FACTORA in the model
cap_plot <- plot_ordination(
  physeq = IL10_clean.rar, #CHANGE 
  ordination = cap_ord, 
  color = "Treatment", #CHANGE 
  axes = c(1,2)) + 
  theme_minimal() +
  aes(shape = as.factor(Anatomical.location)) + #CHANGE 
  geom_point(aes(colour = Treatment), size = 4) + #CHANGE 
  geom_point(colour = "grey90", size = 1.5) 

# Now add the environmental variables as arrows
arrowmat <- vegan::scores(cap_ord, display = "bp")

# Add labels, make a data.frame
arrowdf <- data.frame(labels = rownames(arrowmat), arrowmat)

# Define the arrow aesthetic mapping
arrow_map <- aes(xend = CAP1, 
                 yend = CAP2, 
                 x = 0, 
                 y = 0, 
                 shape = NULL, 
                 color = NULL, 
                 label = labels)

label_map <- aes(x = 1.3 * CAP1, 
                 y = 1.3 * CAP2, 
                 shape = NULL, 
                 color = NULL, 
                 label = labels)

arrowhead = arrow(length = unit(0.02, "npc"))

cap_plot + 
  geom_segment(
    mapping = arrow_map, 
    size = .5, 
    data = arrowdf, 
    color = "gray", 
    arrow = arrowhead
  ) + 
  geom_text(
    mapping = label_map, 
    size = 4,  
    data = arrowdf, 
    show.legend = FALSE
  ) 


# Source Tracker was developed for QIIME, and can identify samples which could be the “source” of the microbes in another community, called the “sink”. There was a version of the software coded for R, and the original code and example files can be found here: https://github.com/danknights/sourcetracker.

# IMPORTANT! I could not get the code to run following the walkthrough, until I went into the source code and hashed out all lines which rarefied the data. I made a modified version of SourceTracker.R and the rest of the code below is a modified version of this walkthrough to go from phyloseq to sourcetracker in R: https://mgaley-004.github.io/MiSeq-Analysis/Tutorials/SourceSink.html 


library(phyloseq)
library(ape)
library(plyr)
library(dplyr)
library(ggplot2)
library(gplots)
library(lme4)
library(tidyr)
library(vegan)
library(scales)
library(grid)
library(reshape2)

library(gridExtra)


### with cecum and colon  -------

#load phyloseq object
IL10_all_clean.rar <- readRDS("~/IL10_clean.rar_phyloseq_object.rds")


IL10_downstream <- subset_samples(IL10_all_clean.rar, Anatomical.location == "cecum" | Anatomical.location == "proximal_colon" | Anatomical.location == "distal_colon")

IL10_downstream <- prune_taxa(taxa_sums(IL10_downstream) > 0, IL10_downstream)
# 57 samples and 7892 taxa

# need to grab the OTU_table (SV table) from your phyloseq object
ex_seqtab <- as.data.frame(otu_table(IL10_downstream))

# take the taxa names from the tax_table and paste onto the colnames for the seqtab (otherwise they will just be the full sequences)
# output phyloseq tax table as a dataframe to make it manipulable
tax.df <- data.frame(tax_table(IL10_downstream), stringsAsFactors=FALSE)

## if the Genus is empty, replace with the Family
tax.df$Genus[is.na(tax.df$Genus)] <- tax.df$Family[is.na(tax.df$Genus)]

# bind Genus and Species together
tax.df$Genus.species <- paste0(tax.df$Genus, "_", tax.df$Species)

# set column of combined genus and species names as the column names for the predictors, replacing the full SV
colnames(ex_seqtab) <- tax.df$Genus.species

# go from dataframe format to sourcetracker preferred format
ex_seqtab_st <- t(as.matrix(ex_seqtab))

# grab the meta
ex_meta <- as.data.frame(sample_data(IL10_downstream))

# create a column that indicates 'source' and 'sink' if you don't already have it in there
ex_meta$SourceSink <- NA

# designate week 0 as 'source' and weeks 1 and 2 as 'sinks' using and if/else statement. If Week matches 0, will add 'source' to the new column, otherwise it will add 'sink'
ex_meta$SourceSink <-  ifelse(ex_meta$Anatomical.location == "cecum", "source", "sink")

# indicate which samples you think are the source (the donor) and which you think are the sink (the receiver)
train.ix <- which(ex_meta$SourceSink=='source')
test.ix <- which(ex_meta$SourceSink=='sink')

envs <- ex_meta$Anatomical.location # usually a factor that indicates location 
desc <- ex_meta$Anatomical.location # usually a factor that indicates location 

# Change this line to reflect wherever you downloaded the modified sourcetracker code to
source('~SourceTracker_modified.r') # modified to remove rarefaction calculation


# tune the alpha values using cross-validation (this is slow! like very slow!) Use 0.001 if pressed for time. NOTE: I could not get this next command to work so I set my alpha values below.
# tune.results <- tune.st(ex_seqtab_st[train.ix,], envs[train.ix])

alpha1 <- 0.001 # set alpha for the training environment, typical is 0.001
alpha2 <- 0.001 # set alpha for the unknown environment, typical is 0.001

# Train sourcetracker using the source samples. Be unafraid of an error message that says ‘the condition has length > 1 and only the first element will be used.’ Seems to be an internal bug that doesn’t affect the outcome.
st <- sourcetracker(ex_seqtab_st[train.ix,], envs[train.ix])

#Estimate source proportions in sink samples.
results <- predict(st,ex_seqtab_st[test.ix,], alpha1=alpha1, alpha2=alpha2)
saveRDS(results, "IL10_all_sourcetracker_results_downstream.rds")

# This part validates the models we made using the original training data.
results.train <- predict(st, alpha1=alpha1, alpha2=alpha2)

saveRDS(results.train, "IL10_all_sourcetracker_results_train_downstream.rds")


# plot results with legend
#plot(results, type='pie', include.legend=TRUE)
#plot(results.train, type='pie', include.legend=TRUE)

# Instead of using those plots, you can extract the results like so and then make all your plots in either base R or ggplot just like you’ve already learned to do.

downstream <- data.frame(results$proportions)
dim(downstream) #38 2

downstream$id <- row.names(downstream)

#downstream_sub.1percent <- subset(downstream, cecum > 0.01)
#dim(downstream_sub.1percent) 
# 95 SVs with >1% proportion

meltdown <- melt(downstream, id.vars=c("id"))


colnames(meltdown) <- c("id", "Possible_source", "Proportion")

meltdown$Possible_source <- factor(meltdown$Possible_source, levels=c( "cecum", "Unknown"), labels=c("cecum", "other")) 

meltdown$Genus <- sapply(meltdown$id, function(x) strsplit(x, "_NA")[[1]][1])
meltdown$Genus


# figure IL10_source_tracker_cecal_contents
ggplot(meltdown, aes(y = Proportion, x=id, fill=Possible_source)) + geom_bar(stat="identity") + 
  facet_grid(Genus~., space="free", scales="free") + 
  theme(strip.text.y.right = element_text(angle = 0), axis.text.y = element_blank())+
  coord_flip() + 
  labs(fill="Possible source") + xlab("Bacterial SV with possible contribution")


# ggplot(meltdown, aes(y = Proportion, x=Possible_source, fill=Possible_source)) + geom_bar(stat="identity") + theme(legend.position = "none") + xlab("Possible source")


# making some graphs for the histology scores for IL-10 mice -----
# run these to load the package when you start up R each time
library(vegan)
library(lme4)
library(lmerTest)
library(emmeans)
library(ggplot2)
library(ggpubr)


#  load histo scores data, which can be grabbed from the IL10 phyloseq
hist_scoring <- read.csv('IL10 mouse sample tracking sheet.csv', header=T, row.names = 1) 

# factors include Epithelial_Damage,	Architectural_Changes,	Infiltration_of_mononuclear_cells,	Polymorphonuclear_Cells_in_LP,	Polymorphonuclear_cells_in_Epithelium,	Presence_of_Erosion_or_Ulcers,	

hist_scoring$Anatomical.location <- factor(hist_scoring$Anatomical.location, levels = c("ileum", "proximal_colon", "distal_colon"), labels = c("Ileum", "Proximal Colon", "Distal Colon"))

## graphs -----

# set colors for broccoli and control to standardize
group_colors <- c("#018571", "#F1B6DA")

# Factors: Epithelial_Damage	Architectural_Changes	Infiltration_of_mononuclear_cells	Polymorphonuclear_Cells_in_LP	Polymorphonuclear_cells_in_Epithelium	Presence_of_Erosion_or_Ulcers


# Epithelial_Damage figure
ep <- ggplot(data=subset(hist_scoring, !is.na(Epithelial_Damage)), aes(x=Treatment, y=as.numeric(Epithelial_Damage))) + theme_bw() + geom_point(position = "jitter", aes(color=Treatment, shape = Sex), size = 3) + scale_color_manual(values = group_colors) + facet_grid(~Anatomical.location*Trial) + xlab("") + ylab("Score") + ggtitle("Epithelial Damage")

# Architectural_Changes figure
ar <- ggplot(data=subset(hist_scoring, !is.na(Architectural_Changes)), aes(x=Treatment, y=as.numeric(Architectural_Changes))) + theme_bw() + geom_point(position = "jitter", aes(color=Treatment, shape = Sex), size = 3) + scale_color_manual(values = group_colors) + facet_grid(~Anatomical.location*Trial) + xlab("") + ylab("Score") + ggtitle("Architectural Changes")

# Infiltration_of_mononuclear_cells figure
inf <- ggplot(data=subset(hist_scoring, !is.na(Infiltration_of_mononuclear_cells)), aes(x=Treatment, y=as.numeric(Infiltration_of_mononuclear_cells))) + theme_bw() + geom_point(position = "jitter", aes(color=Treatment, shape = Sex), size = 3) + scale_color_manual(values = group_colors) + facet_grid(~Anatomical.location*Trial) + xlab("") + ylab("Score") + ggtitle("Infiltration of Mononuclear Cells") 

# Polymorphonuclear_Cells_in_LP figure
pol <- ggplot(data=subset(hist_scoring, !is.na(Polymorphonuclear_Cells_in_LP)), aes(x=Treatment, y=as.numeric(Polymorphonuclear_Cells_in_LP))) + theme_bw() + geom_point(position = "jitter", aes(color=Treatment, shape = Sex), size = 3) + scale_color_manual(values = group_colors) + facet_grid(~Anatomical.location*Trial) + xlab("") + ylab("Score") + ggtitle("Polymorphonuclear Cells in LP") 

# Polymorphonuclear_cells_in_Epithelium figure
pole <- ggplot(data=subset(hist_scoring, !is.na(Polymorphonuclear_cells_in_Epithelium)), aes(x=Treatment, y=as.numeric(Polymorphonuclear_cells_in_Epithelium))) + theme_bw() + geom_point(position = "jitter", aes(color=Treatment, shape = Sex), size = 3) + scale_color_manual(values = group_colors) + facet_grid(~Anatomical.location*Trial) + xlab("") + ylab("Score") + ggtitle("Polymorphonuclear cells in Epithelium") 

# Presence_of_Erosion_or_Ulcers figure
er <- ggplot(data=subset(hist_scoring, !is.na(Presence_of_Erosion_or_Ulcers)), aes(x=Treatment, y=as.numeric(Presence_of_Erosion_or_Ulcers))) + theme_bw() + geom_point(position = "jitter", aes(color=Treatment, shape = Sex), size = 3) + scale_color_manual(values = group_colors) + facet_grid(~Anatomical.location*Trial) + xlab("Anatomical location in IL10 knockout mice") + ylab("Score") + ggtitle("Erosion or Ulcers")

ggarrange(ep, ar, inf, pol, pole, er,
          ncol = 1, nrow=6, common.legend = TRUE, legend = "bottom")


##  models for epithelial damage -----
summary(aov(Epithelial_Damage ~ Treatment + Anatomical.location + Trial, data=hist_scoring))
# Df Sum Sq Mean Sq F value Pr(>F)  
# Treatment            1  0.000  0.0000   0.000 1.0000  
# Anatomical.location  2  1.633  0.8167   3.186 0.0491 *
#   Trial                1  0.003  0.0027   0.011 0.9183  
# Residuals           55 14.097  0.2563                 
# ---
#   Signif. codes:  0 ‘***’ 0.001 ‘**’ 0.01 ‘*’ 0.05 ‘.’ 0.1 ‘ ’ 1

# linear model NOTE: this was subset and separated by trial instead of using it as a block

summary(aov(Epithelial_Damage ~ Treatment + Anatomical.location, data=subset(hist_scoring, Trial == "1")))
# Df Sum Sq Mean Sq F value Pr(>F)  
# Treatment            1  0.535  0.5352   2.083 0.1624  
# Anatomical.location  2  1.407  0.7037   2.739 0.0857 .
# Residuals           23  5.909  0.2569                 
# ---
#   Signif. codes:  0 ‘***’ 0.001 ‘**’ 0.01 ‘*’ 0.05 ‘.’ 0.1 ‘ ’ 1

summary(aov(Epithelial_Damage ~ Treatment + Anatomical.location, data=subset(hist_scoring, Trial == "2")))
# NS

hist_scoring$Treatment <- as.factor(hist_scoring$Treatment)
hist_scoring$Anatomical.location <- as.factor(hist_scoring$Anatomical.location)

hist_ileum <- subset(hist_scoring, Anatomical.location == 'ileum')
hist_pcolon <- subset(hist_scoring, Anatomical.location == 'proximal_colon')
hist_dcolon <- subset(hist_scoring, Anatomical.location == 'distal_colon')


# switched to mann-whitney because only pairwise comparison
wilcox.test(Epithelial_Damage ~ Treatment, data=hist_ileum)
# NS
wilcox.test(Epithelial_Damage ~ Treatment, data=hist_pcolon)
#NS
wilcox.test(Epithelial_Damage ~ Treatment, data=hist_dcolon)
#NS

## models for architectural changes -----
summary(aov(Architectural_Changes ~ Treatment + Anatomical.location + Trial, data=hist_scoring))
# NS

#  model NOTE: this was subset and separated by trial instead of using it as a block
summary(aov(Architectural_Changes ~ Treatment + Anatomical.location, data=subset(hist_scoring, Trial == "1")))
# NS

summary(aov(Architectural_Changes ~ Treatment + Anatomical.location, data=subset(hist_scoring, Trial == "2")))
# NS

# switched to mann-whitney because only pairwise comparison
wilcox.test(Architectural_Changes ~ Treatment, data=hist_ileum)
# NS
wilcox.test(Architectural_Changes ~ Treatment, data=hist_pcolon)
#NS
wilcox.test(Architectural_Changes ~ Treatment, data=hist_dcolon)
#NS


##  models for Infiltration_of_mononuclear_cells -----
summary(aov(Infiltration_of_mononuclear_cells ~ Treatment + Anatomical.location + Trial, data=hist_scoring))
# NS

#  model NOTE: this was subset and separated by trial instead of using it as a block
summary(aov(Infiltration_of_mononuclear_cells ~ Treatment + Anatomical.location, data=subset(hist_scoring, Trial == "1")))
# Df Sum Sq Mean Sq F value Pr(>F)  
# Treatment            1  1.067  1.0667   6.815 0.0156 *
#   Anatomical.location  2  0.000  0.0000   0.000 1.0000  
# Residuals           23  3.600  0.1565                 
# ---
#   Signif. codes:  0 ‘***’ 0.001 ‘**’ 0.01 ‘*’ 0.05 ‘.’ 0.1 ‘ ’ 1

summary(aov(Infiltration_of_mononuclear_cells ~ Treatment + Anatomical.location, data=subset(hist_scoring, Trial == "2")))
# Df Sum Sq Mean Sq F value Pr(>F)  
# Treatment            1 0.3273  0.3273   4.279 0.0476 *
#   Anatomical.location  2 0.1818  0.0909   1.189 0.3191  
# Residuals           29 2.2182  0.0765                 
# ---
#   Signif. codes:  0 ‘***’ 0.001 ‘**’ 0.01 ‘*’ 0.05 ‘.’ 0.1 ‘ ’ 1


# switched to mann-whitney because only pairwise comparison
wilcox.test(Infiltration_of_mononuclear_cells ~ Treatment, data=hist_ileum)
# NS
wilcox.test(Infiltration_of_mononuclear_cells ~ Treatment, data=hist_pcolon)
#NS
wilcox.test(Infiltration_of_mononuclear_cells ~ Treatment, data=hist_dcolon)
#NS


##  models for Polymorphonuclear_Cells_in_LP -----
summary(aov(Polymorphonuclear_Cells_in_LP ~ Treatment + Anatomical.location + Trial, data=hist_scoring))
# NS

#  model NOTE: this was subset and separated by trial instead of using it as a block
summary(aov(Polymorphonuclear_Cells_in_LP ~ Treatment + Anatomical.location, data=subset(hist_scoring, Trial == "1")))
# NS

summary(aov(Polymorphonuclear_Cells_in_LP ~ Treatment + Anatomical.location, data=subset(hist_scoring, Trial == "2")))
# Df Sum Sq Mean Sq F value Pr(>F)  
# Treatment            1  1.383  1.3828   3.911 0.0575 .
# Anatomical.location  2  0.424  0.2121   0.600 0.5555  
# Residuals           29 10.254  0.3536                 
# ---
#   Signif. codes:  0 ‘***’ 0.001 ‘**’ 0.01 ‘*’ 0.05 ‘.’ 0.1 ‘ ’ 1


# switched to mann-whitney because only pairwise comparison
wilcox.test(Polymorphonuclear_Cells_in_LP ~ Treatment, data=hist_ileum)
# NS
wilcox.test(Polymorphonuclear_Cells_in_LP ~ Treatment, data=hist_pcolon)
#NS
wilcox.test(Polymorphonuclear_Cells_in_LP ~ Treatment, data=hist_dcolon)
#NS


##  models for Polymorphonuclear_cells_in_Epithelium -----
summary(aov(Polymorphonuclear_cells_in_Epithelium ~ Treatment + Anatomical.location + Trial, data=hist_scoring))
# NS

# linear model NOTE: this was subset and separated by trial instead of using it as a block
summary(aov(Polymorphonuclear_cells_in_Epithelium ~ Treatment + Anatomical.location, data=subset(hist_scoring, Trial == "1")))
# NS

summary(aov(Polymorphonuclear_cells_in_Epithelium ~ Treatment + Anatomical.location, data=subset(hist_scoring, Trial == "2")))
# NS

# switched to mann-whitney because only pairwise comparison
wilcox.test(Polymorphonuclear_cells_in_Epithelium ~ Treatment, data=hist_ileum)
# NS
wilcox.test(Polymorphonuclear_cells_in_Epithelium ~ Treatment, data=hist_pcolon)
#NS
wilcox.test(Polymorphonuclear_cells_in_Epithelium ~ Treatment, data=hist_dcolon)
#NS


##  models for Presence_of_Erosion_or_Ulcers -----
summary(aov(Presence_of_Erosion_or_Ulcers ~ Treatment + Anatomical.location + Trial, data=hist_scoring))
# NS

#  model NOTE: this was subset and separated by trial instead of using it as a block
summary(aov(Presence_of_Erosion_or_Ulcers ~ Treatment + Anatomical.location, data=subset(hist_scoring, Trial == "1")))
# NS

summary(aov(Presence_of_Erosion_or_Ulcers ~ Treatment + Anatomical.location, data=subset(hist_scoring, Trial == "2")))
# NS

# switched to mann-whitney because only pairwise comparison
wilcox.test(Presence_of_Erosion_or_Ulcers ~ Treatment, data=hist_ileum)
# NS
wilcox.test(Presence_of_Erosion_or_Ulcers ~ Treatment, data=hist_pcolon)
#NS
wilcox.test(Presence_of_Erosion_or_Ulcers ~ Treatment, data=hist_dcolon)
#NS
